# Supplementary material for: Qiviut cortisol is associated with metrics of health and other intrinsic and extrinsic factors in wild muskoxen (Ovibos moschatus)
Source: Conserv Physiol. 2022 Jan 21;10(1):coab103. doi: 10.1093/conphys/coab103 (PMC9040286; doi:10.1093/conphys/coab103)
Supplement: supplementary_coab103 [file supplementary_coab103.zip]

Archive with 7 entries (7 files):
- Sup_Fig1.pdf
- Sup_Fig2.pdf
- Sup_Fig3.pdf
- Sup_Fig4.pdf
- Sup_Table1.pdf
- Sup_Table2.pdf
- Sup_Table3.pdf
